# Supplementary material for: Whole-Exome Sequencing for the Identification of Susceptibility Genes of Kashin–Beck Disease
Source: PLoS One. 2014 Apr 28;9(4):e92298. doi: 10.1371/journal.pone.0092298 (PMC4002427; doi:10.1371/journal.pone.0092298)
Supplement: Table S1 — 44 SNPs from 41 genes were employed for validation. (XLSX) [file pone.0092298.s002.xlsx]

## Sheet: TableS1
Supplementary Table S1 44 SNPs from 41 genes were employed for validation
Chromosome	Gene	SNP	Allele	Risk allele	P value	Character
chr19	PLEKHG2	rs31726	G/A	G	0.000976563	The most significant sites located in chr19 which contain the selenoprotein V (SELV) and transfer RNA selenocysteine 1 (TRNAU1) gene
chr19	RPS16	rs566130	T/C	T	0.000976563
chr19	SUPT5H	rs1130180	C/T	C	0.000976563
chr19	SELV	rs56149652	-	-	ref
chr19	TIMM50	rs4803245	C/G	C	0.000488281
chr19	DLL3	rs1110627	T/C	T	0.0078125
chr19	FCGBP	rs3760931	G/T	G	0.0078125
chr19	MYH14	rs3826772	C/T	C	0.03125
chr19	KLK3	rs1058205	C/T	C	0.00195312
chr19	VAV1	rs8108918	C/T	C	0.03125	Gene focus on Focal adhesion pathway
chr19	COL5A3	rs7254800	G/A	G	0.0390625
chr1	VAV3	rs12138353	G/A	G	0.00390625
chr1	TNR	rs6697701	T/C	T	0.0390625
chr16	PRKCB	rs1971276	C/G	C	0.0078125
chr10	ITGB1	rs2298141	A/G	A	0.03125
chr13	COL4A1	rs589985	G/A	G	0.03125
chr17	ITGA2B	rs5910	G/A	G	0.0390625
chr2	COL5A2	rs6738371	C/T	C	0.0390625
chr2	COL4A4	rs1800517	G/A	G	0.03125
chr3	COL6A6	rs7635293	T/A	T	0.015625
chr6	LAMA2	rs902373	A/G	A	0.03125
chr11	PIK3C2A	rs10832733	A/G	A	0.03125	Gene focus on Metabolic pathways
chr12	PIK3C2G	rs11044004	C/T	C	0.0390625
chr13	DGKH	rs9315899	G/T	G	0.03125
chr7	DGKB	rs3795245	A/T	A	0.03125
chr2	ITGA6	rs56084828	A/C	A	0.0214844	Gene focus on Regulation of actin cytoskeleton
chr22	RAC2	rs2239774	G/C	G	0.03125
chr3	PFN2	rs2305855	T/C	T	0.0078125
chr19	CD22	rs45453699	C/T	C	0.03125	Immune system related gene
chr16	IL4R	rs2074572	C/T	C	0.00195312
chr11	CD82	rs2303865	G/A	G	0.0390625
chr12	CD163L1	rs7954905	T/C	T	0.03125
chr3	IL12A	rs2243136	T/C	T	0.03125
chr5	CD180	rs2230524	A/G	A	0.0214844
chr5	CD180	rs2230520	G/C	G	0.0214844
chr6	PPP1R10	rs12174151	C/T	C	0.0078125
chr6	HLA-DPB1	rs76553536	T/C	T	0.0078125
chr6	HLA-DRB1	rs76785096	-	-	ref
chr6	HLA-DRB1	rs9275295	-	-	ref
chr6	HLA-DRB1	rs7745040	-	-	ref
chr6	CD2AP	rs9473132	G/A	G	0.03125
chr14	PARP2	rs2700	A/C	A	0.0078125	Three other genes with significant P value
chr15	IGF1R	rs7174918	C/T	C	0.0078125
chr19	PLVAP	rs4808628	G/A	G	0.0078125
Note: 40 SNPs with P value from TDT test of exome-sequencing and 4 SNPs selected from revious studies were validated further.
