# Supplementary material for: Whole-Exome Sequencing for the Identification of Susceptibility Genes of Kashin–Beck Disease
Source: PLoS One. 2014 Apr 28;9(4):e92298. doi: 10.1371/journal.pone.0092298 (PMC4002427; doi:10.1371/journal.pone.0092298)
Supplement: Table S3 — Sequencing of HLA-DRB1 gene analysis found seven deleterious SNP distributed in exome area, this table listed all genotype distribution in 19 samples in the first stage of research. (XLSX) [file pone.0092298.s004.xlsx]

## Sheet: TableS3
Supplementary Table S3 Sequencing of HLA-DRB1 gene analysis found seven deleterious SNP distributed in exome area, this table listed all genotype distribution in 19 samples in the first stage of research.
SNP	Chr	Position	Allele	aa_pos	aa_change	SIFT_Score	PolyPhen_Score	Phenotype
rs1064592	chr6	32551958	C|G|A|T	A>P|S|T	nonsyn|nonsyn|nonsyn	0	0.04	Rheumatic diseases et al.
rs17886918	chr6	32551970	T|G|A	I>L|F	nonsyn|nonsyn	0.74	0	Rheumatic diseases et al.
rs17884945	chr6	32552029	A|T	F>Y	nonsyn	1	0	Rheumatic diseases et al.
rs17883134	chr6	32552059	G|A|T	S>F|Y	nonsyn|nonsyn	0.49	0	Rheumatic diseases et al.
rs17879995	chr6	32552072	T|G	N>H	nonsyn	0.03	0.017	Rheumatic diseases et al.
rs1064664	chr6	32552075	A|G|C	Y>H|D	nonsyn|nonsyn	0	0.987	Rheumatic diseases et al.
rs1059575	chr6	32552085	G|T|C	D>E|E	nonsyn|nonsyn	0.71	0	Rheumatic diseases et al.
SNP: Single Nucleotide Polymorphisms; Chr: chromosome; aa: Amino Acids;
