# Supplementary material for: Whole-Exome Sequencing for the Identification of Susceptibility Genes of Kashin–Beck Disease
Source: PLoS One. 2014 Apr 28;9(4):e92298. doi: 10.1371/journal.pone.0092298 (PMC4002427; doi:10.1371/journal.pone.0092298)
Supplement: Table S4 — All significant SNPs with P value<0.05 from the TDT test of exome sequencing. (XLSX) [file pone.0092298.s005.xlsx]

## Sheet: TableS4
Supplementary Table S4 All significant SNPs with P value < 0.05 from the TDT test of exome sequencing
Chromosome	Position	ID	P-value	Allele	Risk allele	Type	Gene
chr19	39976464	rs4803245	0.000488281	C/G	C	intron	TIMM50
chr19	39976684	rs4803246	0.000488281	T/C	T	intron	TIMM50
chr19	39976734	rs4803247	0.000488281	G/A	G	intron	TIMM50
chr16	27356203	rs1805010	0.000976563	A/G	A	missense	IL4R
chr19	39914308	rs31725	0.000976563	C/T	C	intron	PLEKHG2
chr19	39914748	rs31726	0.000976563	G/A	G	missense	PLEKHG2
chr19	39915637	rs31727	0.000976563	G/A	G	synonymous-coding	PLEKHG2
chr19	39915758	rs31728	0.000976563	C/G	C	missense	PLEKHG2
chr19	39924129	rs566130	0.000976563	T/C	T	intron	RPS16
chr19	39936502	rs1932	0.000976563	G/A	G	utr-5	SUPT5H
chr19	39936693	rs2116932	0.000976563	C/T	C	intron	SUPT5H
chr19	39944082	rs1130180	0.000976563	C/T	C	synonymous-coding	SUPT5H
chr10	50013840	rs1904603	0.00195312	A/G	A	intron	WDFY4
chr14	44973638	rs412408	0.00195312	C/T	C	utr-3	FSCB
chr14	44974189	rs11621923	0.00195312	C/A	C	missense	FSCB
chr14	44974922	rs3825632	0.00195312	A/T	A	missense	FSCB
chr14	44975510	rs3809430	0.00195312	C/T	C	synonymous-coding	FSCB
chr16	27356359	rs2074572	0.00195312	C/T	C	intron	IL4R
chr19	39963318	rs2304219	0.00195312	T/A	T	intron	SUPT5H
chr19	51361644	rs1810020	0.00195312	A/G	A	intron	KLK3
chr19	51363398	rs1058205	0.00195312	C/T	C	utr-3	KLK3
chr1	108299809	rs12138353	0.00390625	G/A	G	intron	VAV3
chr10	49654342	rs1051508	0.00390625	C/T	C	utr-3	ARHGAP22
chr10	49654403	rs1051507	0.00390625	C/T	C	utr-3	ARHGAP22
chr10	50666808	rs4253231	0.00390625	A/G	A	utr-3	ERCC6
chr10	70733266	rs5030899	0.00390625	T/G	T	intron	DDX21
chr12	2926543	rs2286604	0.00390625	A/G	A	intron	ITFG2
chr12	126137060	rs61021440	0.00390625	C/T	C	missense	TMEM132B
chr16	27356398	rs2072130	0.00390625	C/T	C	intron	IL4R
chr18	2666046	rs9947882	0.00390625	A/C	A	intron	SMCHD1
chr18	2705700	rs635132	0.00390625	A/G	A	synonymous-coding	SMCHD1
chr18	2726365	rs16943716	0.00390625	C/G	C	intron	SMCHD1
chr18	2750238	rs2304860	0.00390625	A/G	A	intron	SMCHD1
chr18	2761953	rs9954465	0.00390625	A/G	A	intron	SMCHD1
chr19	51363026	rs2659122	0.00390625	C/T	C	intron	KLK3
chr22	50728062	rs28379706	0.00390625	T/C	T	missense	PLXNB2
chr4	3319271	rs10006362	0.00390625	C/T	C	synonymous-coding	RGS12
chr6	30530245	rs2074504	0.00390625	T/C	T	synonymous-coding	PRR3
chr6	30553871	rs1264437	0.00390625	C/T	C	intron	ABCF1
chr1	110091271	rs3737182	0.0078125	C/T	C	utr-5	GNAI3
chr1	165721489	rs72699929	0.0078125	A/T	A	intron	TMCO1
chr1	246903654	rs3007322	0.0078125	G/C	G	intron	SCCPDH
chr1	246929483	rs12144408	0.0078125	A/G	A	intron	SCCPDH
chr1	247835674	rs28446289	0.0078125	G/A	G	missense	OR13G1
chr1	247835908	rs28556931	0.0078125	T/A	T	missense	OR13G1
chr1	247835950	rs1151640	0.0078125	T/C	T	missense	OR13G1
chr1	247836008	rs28555391	0.0078125	G/A	G	synonymous-coding	OR13G1
chr1	247836207	rs28711149	0.0078125	T/A	T	missense	OR13G1
chr10	45473317	rs3740094	0.0078125	C/T	C	synonymous-coding	C10orf10
chr10	49929491	rs10857625	0.0078125	A/C	A	intron	WDFY4
chr10	49998780	rs41282009	0.0078125	G/A	G	missense	WDFY4
chr10	50004372	rs41282011	0.0078125	C/T	C	synonymous-coding	WDFY4
chr10	88917974	rs61858928	0.0078125	A/G	A	intron	FAM35A
chr10	88940096	rs10887700	0.0078125	A/T	A	intron	FAM35A
chr12	32948934	rs12228193	0.0078125	T/C	T	intron	PKP2
chr14	20767618	rs2318864	0.0078125	G/A	G	intron	TTC5
chr14	20767706	rs945459	0.0078125	C/T	C	intron	TTC5
chr14	20769870	rs3825766	0.0078125	G/A	G	intron	TTC5
chr14	20770036	rs3742945	0.0078125	T/C	T	missense	TTC5
chr14	20794509	rs884368	0.0078125	A/G	A	intron	CCNB1IP1
chr14	20813289	rs2297616	0.0078125	G/A	G	intron	PARP2
chr14	20813672	rs3093890	0.0078125	A/G	A	intron	PARP2
chr14	20818602	rs3093902	0.0078125	C/G	C	intron	PARP2
chr14	20819112	rs3093904	0.0078125	T/A	T	intron	PARP2
chr14	20825965	rs2700	0.0078125	A/C	A	utr-3	PARP2
chr14	47687112	rs12886776	0.0078125	G/C	G	intron	MDGA2
chr15	98513845	rs2130882	0.0078125	T/C	T	missense	ARRDC4
chr15	98514282	rs62023730	0.0078125	A/G	A	intron	ARRDC4
chr15	98514489	rs3803385	0.0078125	A/G	A	utr-3	ARRDC4
chr15	99251356	rs7174918	0.0078125	C/T	C	intron	IGF1R
chr16	5143647	rs35736978	0.0078125	A/G	A	intron	FAM86A
chr16	24043676	rs1971276	0.0078125	C/G	C	intron	PRKCB
chr17	20924523	rs2291037	0.0078125	G/A	G	synonymous-coding	USP22
chr19	15852223	rs1966357	0.0078125	A/C	A	missense	OR10H3
chr19	15905529	rs62621417	0.0078125	C/A	C	missense	OR10H5
chr19	16872940	rs773852	0.0078125	G/A	G	synonymous-coding	NWD1
chr19	17487620	rs4808628	0.0078125	G/A	G	intron	PLVAP
chr19	33333155	rs2287881	0.0078125	G/A	G	synonymous-coding	SLC7A9
chr19	35513896	rs4806072	0.0078125	C/T	C	intron	GRAMD1A
chr19	39926509	rs17628	0.0078125	A/C	A	synonymous-coding	RPS16
chr19	39926521	rs17626	0.0078125	G/A	G	synonymous-coding	RPS16
chr19	39926601	rs640000	0.0078125	C/T	C	utr-5	RPS16
chr19	39994711	rs1110627	0.0078125	T/C	T	missense	DLL3
chr19	40361112	rs3760931	0.0078125	G/T	G	intron	FCGBP
chr19	40405847	rs2011817	0.0078125	C/T	C	intron	FCGBP
chr19	50962062	rs3745518	0.0078125	G/A	G	intron	MYBPC2
chr19	51361937	rs266875	0.0078125	G/A	G	intron	KLK3
chr2	153378652	rs4664593	0.0078125	G/A	G	intron	FMNL2
chr2	160082354	rs12692544	0.0078125	C/T	C	intron	TANC1
chr2	160084263	rs2042495	0.0078125	A/G	A	intron	TANC1
chr2	160084534	rs2288111	0.0078125	A/G	A	intron	TANC1
chr2	169690729	rs522893	0.0078125	T/C	T	intron	NOSTRIN
chr2	169707428	rs540652	0.0078125	C/T	C	missense	NOSTRIN
chr2	169707552	rs488621	0.0078125	A/G	A	intron	NOSTRIN
chr2	170175334	rs2229263	0.0078125	T/C	T	missense	LRP2
chr20	5988095	rs4813786	0.0078125	A/G	A	intron	CRLS1
chr22	41789816	rs5758325	0.0078125	A/G	A	intron	TEF
chr22	50885775	rs1053744	0.0078125	A/G	A	synonymous-coding	SBF1
chr3	30713126	rs11466512	0.0078125	T/A	T	spliceSite	TGFBR2
chr3	149686076	rs2305855	0.0078125	T/C	T	intron	PFN2
chr5	169435713	rs2287727	0.0078125	A/C	A	synonymous-coding	DOCK2
chr6	30551286	rs1264440	0.0078125	A/G	A	intron	ABCF1
chr6	30574194	rs12174151	0.0078125	C/T	C	intron	PPP1R10
chr6	33053396	rs75889093	0.0078125	A/G	A	intron	HLA-DPB1
chr6	33053399	rs76553536	0.0078125	T/C	T	intron	HLA-DPB1
chr7	299850	rs36170987	0.0078125	G/T	G	synonymous-coding	FAM20C
chr8	133048593	rs1472571	0.0078125	C/T	C	intron	OC90
chr8	133053188	rs2334791	0.0078125	C/T	C	intron	OC90
chr1	165721223	rs7512095	0.0117188	T/C	T	intron	TMCO1
chr2	153378459	rs4664114	0.0117188	T/C	T	synonymous-coding	FMNL2
chr2	160203934	rs965163	0.0117188	A/C,T	A	intron	BAZ2B
chr22	50903221	rs2076714	0.0117188	C/T	C	intron	SBF1
chr3	124355934	rs2276741	0.0117188	C/T	C	intron	KALRN
chr1	2234903	rs2256178	0.015625	C/T	C	intron	SKI
chr1	2235662	rs2645073	0.015625	G/A	G	intron	SKI
chr1	2235672	rs2843159	0.015625	C/T	C	intron	SKI
chr1	3389727	rs2185639	0.015625	C/T	C	missense	ARHGEF16
chr1	3395039	rs10797395	0.015625	G/A	G	synonymous-coding	ARHGEF16
chr1	3396609	rs881978	0.015625	C/T	C	intron	ARHGEF16
chr1	89726592	rs535351	0.015625	G/A	G	intron	GBP5
chr1	151504778	rs6673116	0.015625	C/T	C	intron	CGN
chr1	157550066	rs10489673	0.015625	T/C	T	intron	FCRL4
chr1	167792079	rs2269673	0.015625	G/T	G	intron	ADCY10
chr1	167793670	rs1476074	0.015625	C/T	C	intron	ADCY10
chr1	168665974	rs524705	0.015625	T/C	T	intron	DPT
chr1	182496829	rs7535533	0.015625	A/G	A	missense	RGSL1
chr1	204103618	rs2293335	0.015625	G/A	G	intron	ETNK2
chr10	45423160	rs10900130	0.015625	T/C	T	intron	TMEM72
chr10	45430699	rs7067692	0.015625	A/G	A	intron	LOC220980
chr11	5688940	rs11038628	0.015625	C/T	C	missense	TRIM5
chr11	5701409	rs3824949	0.015625	G/C	G	utr-5	TRIM5
chr12	1041951	rs11571403	0.015625	C/G	C	intron	RAD52
chr12	1041953	rs11571402	0.015625	C/T	C	intron	RAD52
chr12	1969435	rs2370057	0.015625	G/C	G	intron	CACNA2D4
chr12	2018987	rs34288687	0.015625	A/G	A	intron	CACNA2D4
chr12	10069166	rs524994	0.015625	C/A	C	intron	CLEC2A
chr12	10069302	rs526680	0.015625	C/T	C	missense	CLEC2A
chr12	13243647	rs2306765	0.015625	A/G	A	missense	GSG1
chr12	27788021	rs2075378	0.015625	G/A	G	synonymous-coding	PPFIBP1
chr12	32134240	rs2388982	0.015625	C/T	C	synonymous-coding	C12orf35
chr12	32134638	rs2166807	0.015625	T/C	T	missense	C12orf35
chr12	32135441	rs3759301	0.015625	T/C	T	missense	C12orf35
chr12	52314388	rs2277383	0.015625	T/G	T	intron	ACVRL1
chr12	52758994	rs2298795	0.015625	G/C	G	intron	KRT85
chr12	52776143	rs2271085	0.015625	C/T	C	intron	KRT84
chr12	88376998	snp12	0.015625	A/G	A	intron	C12orf50
chr12	88500847	rs11104738	0.015625	T/C	T	missense	CEP290
chr12	126135195	rs3803152	0.015625	A/G	A	intron	TMEM132B
chr13	24869062	rs9553234	0.015625	A/G	A	intron	SPATA13
chr13	31821240	rs9564692	0.015625	C/T	C	spliceSite	B3GALTL
chr13	95364337	rs2253604	0.015625	T/G	T	utr-5	SOX21
chr14	20824415	rs3093933	0.015625	G/T	G	intron	PARP2
chr14	52794234	rs708502	0.015625	T/C	T	utr-3	PTGER2
chr14	54996630	rs17127622	0.015625	G/A	G	intron	CGRRF1
chr15	49420853	rs76867501	0.015625	C/T	C	intron	COPS2
chr15	49423121	rs2289391	0.015625	A/G	A	intron	COPS2
chr15	49431900	rs76551856	0.015625	T/C	T	intron	COPS2
chr15	49437000	rs10519211	0.015625	G/C	G	intron	COPS2
chr15	49620200	rs1055254	0.015625	C/T	C	synonymous-coding	GALK2
chr15	49624193	rs77913490	0.015625	T/C	T	intron	C15orf33
chr15	49627607	rs16962331	0.015625	T/C	T	intron	C15orf33
chr15	49659546	rs76388557	0.015625	C/T	C	intron	C15orf33
chr15	52515678	rs4405492	0.015625	G/T	G	intron	MYO5C
chr15	100739405	rs12148118	0.015625	T/C	T	intron	ADAMTS17
chr15	101113862	rs12719734	0.015625	C/T	C	missense	LINS
chr16	4043175	rs2601791	0.015625	A/G	A	intron	ADCY9
chr16	4855279	rs8064024	0.015625	A/G	A	synonymous-coding	GLYR1
chr16	4930100	rs1876359	0.015625	C/T	C	synonymous-coding	UBN1
chr16	4933939	rs2037912	0.015625	G/C	G	missense	PPL
chr16	4934549	rs1049208	0.015625	G/A	G	synonymous-coding	PPL
chr16	4934564	rs1049207	0.015625	C/G	C	synonymous-coding	PPL
chr16	4938280	rs2075637	0.015625	T/C	T	intron	PPL
chr16	4938321	rs2075636	0.015625	A/T	A	intron	PPL
chr16	4940023	rs2660241	0.015625	T/C	T	intron	PPL
chr16	4942099	rs1049205	0.015625	C/T	C	missense	PPL
chr16	4948936	rs12443906	0.015625	C/T	C	intron	PPL
chr16	11369855	rs2070923	0.015625	G/T	G	intron	PRM2
chr16	11369930	rs1646022	0.015625	C/G	C	intron	PRM2
chr16	11374866	rs737008	0.015625	G/T	G	synonymous-coding	PRM1
chr16	57786517	rs2965797	0.015625	C/T	C	spliceSite	KATNB1
chr16	81528953	rs17777059	0.015625	A/G	A	intron	CMIP
chr18	28721882	rs12455973	0.015625	T/C	T	intron	DSC1
chr18	28721913	rs12458870	0.015625	C/T	C	intron	DSC1
chr18	28721922	rs12458919	0.015625	G/A	G	intron	DSC1
chr18	28722039	rs2577075	0.015625	G/A	G	synonymous-coding	DSC1
chr18	28722103	rs2577074	0.015625	T/C	T	synonymous-coding	DSC1
chr18	28723596	rs2577072	0.015625	G/C	G	intron	DSC1
chr18	28723832	rs12454773	0.015625	G/A	G	intron	DSC1
chr18	28723835	rs12454734	0.015625	C/T	C	intron	DSC1
chr18	28728411	rs3213883	0.015625	C/T	C	intron	DSC1
chr19	10262651	rs1863771	0.015625	C/T	C	intron	DNMT1
chr19	16178587	rs4808031	0.015625	A/C	A	intron	TPM4
chr19	16259460	rs285290	0.015625	C/T	C	intron	HSH2D
chr19	17514440	rs919265	0.015625	G/C	G	intron	BST2
chr19	17534693	rs2288408	0.015625	T/C	T	intron	FAM125A
chr19	17535546	rs4808636	0.015625	C/T	C	intron	FAM125A
chr19	33321447	rs11549860	0.015625	A/G	A	utr-3	SLC7A9
chr19	33332952	rs2287882	0.015625	C/T	C	intron	SLC7A9
chr19	33392010	rs7253310	0.015625	C/A	C	intron	CCDC123
chr19	33392490	rs7253956	0.015625	C/T	C	intron	CCDC123
chr19	33439187	rs3764633	0.015625	G/A	G	missense	CCDC123
chr19	33635887	rs3848599	0.015625	T/G	T	intron	WDR88
chr19	35500919	rs11084797	0.015625	T/C	T	intron	GRAMD1A
chr19	40363020	rs741143	0.015625	G/A	G	missense	FCGBP
chr19	40363926	rs3746013	0.015625	C/G	C	missense	FCGBP
chr19	40408857	rs4802064	0.015625	T/C	T	intron	FCGBP
chr19	44933504	rs59505617	0.015625	G/A	G	synonymous-coding	ZNF229
chr19	44933706	rs57014690	0.015625	C/T	C	missense	ZNF229
chr19	44934653	rs8113370	0.015625	T/C	T	synonymous-coding	ZNF229
chr19	44947184	rs204547	0.015625	T/C	T	utr-5	ZNF229
chr19	45024875	rs12975863	0.015625	T/C	T	intron	CEACAM20
chr19	46857286	rs2075144	0.015625	G/A	G	intron	PPP5C
chr19	48570955	rs11564621	0.015625	A/G	A	intron	PLA2G4C
chr19	48715346	rs11669386	0.015625	G/A	G	intron	CARD8
chr19	50983930	rs10409679	0.015625	C/T	C	synonymous-coding	C19orf63
chr19	51359497	rs11573	0.015625	T/C	T	synonymous-coding	KLK3
chr19	51359503	rs1135766	0.015625	A/G	A	synonymous-coding	KLK3
chr2	131595022	rs2435834	0.015625	G/C	G	intergenic	NONE
chr2	137852698	rs7561482	0.015625	C/T	C	intron	THSD7B
chr2	160082384	rs13419975	0.015625	T/A	T	intron	TANC1
chr2	160084224	rs2042494	0.015625	G/A	G	intron	TANC1
chr2	160112881	rs7591849	0.015625	G/T	G	missense	WDSUB1
chr2	160114437	rs3213715	0.015625	G/A	G	intron	WDSUB1
chr2	160193370	rs2287634	0.015625	T/A	T	intron	BAZ2B
chr2	170063783	rs13417389	0.015625	T/C	T	intron	LRP2
chr2	178298861	rs76827775	0.015625	G/A	G	intron	AGPS
chr2	178402786	rs3213945	0.015625	G/T	G	intron	AGPS
chr2	190327126	rs2304702	0.015625	C/G	C	intron	WDR75
chr2	234847823	rs2302153	0.015625	A/C	A	spliceSite	TRPM8
chr22	18374558	rs2075451	0.015625	G/C	G	intron	MICAL3
chr22	19747082	rs737868	0.015625	G/C	G	utr-5	TBX1
chr22	45931262	rs2071938	0.015625	C/T	C	intron	FBLN1
chr22	50724733	rs55709850	0.015625	G/T	G	intron	PLXNB2
chr22	50727921	rs28578714	0.015625	T/C	T	intron	PLXNB2
chr3	41756965	rs61744388	0.015625	C/T	C	missense	ULK4
chr3	41756986	rs61744385	0.015625	A/T	A	missense	ULK4
chr3	41759191	rs17060938	0.015625	T/C	T	intron	ULK4
chr3	41759525	rs9852303	0.015625	C/T	C	intron	ULK4
chr3	41795841	rs9867627	0.015625	A/C	A	intron	ULK4
chr3	41877414	rs3774372	0.015625	T/C	T	missense	ULK4
chr3	41925301	rs1716685	0.015625	T/C	T	intron	ULK4
chr3	41925398	rs1052501	0.015625	C/T	C	missense	ULK4
chr3	41937000	rs1717003	0.015625	C/T	C	intron	ULK4
chr3	41942199	rs1717007	0.015625	T/C	T	intron	ULK4
chr3	41949479	rs3774378	0.015625	A/G	A	intron	ULK4
chr3	41957466	rs1716698	0.015625	T/G	T	spliceSite	ULK4
chr3	41960006	rs1716975	0.015625	T/C	T	missense	ULK4
chr3	41977214	rs3934103	0.015625	C/T	C	intron	ULK4
chr3	41996136	rs2272007	0.015625	T/C	T	missense	ULK4
chr3	49735746	rs11130214	0.015625	C/G	C	intron	RNF123
chr3	49736172	rs11130216	0.015625	C/A	C	intron	RNF123
chr3	49738945	rs6804655	0.015625	C/T	C	synonymous-coding	RNF123
chr3	49739086	rs1491986	0.015625	C/T	C	intron	RNF123
chr3	49744392	rs3749241	0.015625	A/G	A	intron	RNF123
chr3	49750188	rs3749240	0.015625	T/A	T	intron	RNF123
chr3	49751585	rs2291542	0.015625	C/T	C	synonymous-coding	RNF123
chr3	49753003	rs34614773	0.015625	T/G	T	intron	RNF123
chr3	49758764	rs4768	0.015625	A/G	A	utr-3	RNF123
chr3	49785133	rs7374183	0.015625	G/A	G	intron	IP6K1
chr3	49829326	rs62260715	0.015625	G/A	G	intron	CDHR4
chr3	124351316	rs1708303	0.015625	G/A	G	synonymous-coding	KALRN
chr3	124351424	rs1660038	0.015625	T/C	T	synonymous-coding	KALRN
chr3	124352573	rs652046	0.015625	A/G	A	intron	KALRN
chr3	124378386	rs333297	0.015625	C/G	C	intron	KALRN
chr3	124398589	rs821364	0.015625	A/C	A	intron	KALRN
chr3	124412634	rs333283	0.015625	G/T	G	intron	KALRN
chr3	124415222	rs333280	0.015625	C/A	C	intron	KALRN
chr3	124416711	rs333276	0.015625	A/G	A	intron	KALRN
chr3	129815035	rs2587972	0.015625	G/T	G	intron	ALG1L2
chr3	130393973	rs7635293	0.015625	T/A	T	intron	COL6A6
chr3	130424393	rs7652761	0.015625	C/T	C	intron	PIK3R4
chr3	131271439	rs2251178	0.015625	T/C	T	intron	CPNE4
chr3	149700519	rs61230420	0.015625	T/C	T	utr-5	RP11-651P23.4
chr4	3424231	rs16844330	0.015625	C/T	C	synonymous-coding	RGS12
chr4	3444503	rs2073505	0.015625	G/A	G	synonymous-coding	HGFAC
chr4	25674999	rs2240995	0.015625	C/G	C	intron	SLC34A2
chr4	44652187	rs1113098	0.015625	C/G	C	intron	YIPF7
chr5	173036161	rs2279188	0.015625	C/T	C	intron	BOD1
chr6	24463055	rs2793442	0.015625	A/G	A	intron	GPLD1
chr6	24467633	rs2793445	0.015625	C/T	C	intron	GPLD1
chr6	30545022	rs3130043	0.015625	G/T	G	intron	ABCF1
chr6	143824972	rs9390096	0.015625	A/G	A	intron	FUCA2
chr6	143828325	rs1569589	0.015625	T/C	T	intron	FUCA2
chr6	166778679	rs3728	0.015625	T/G	T	utr-3	BRP44L
chr7	77240069	rs2302473	0.015625	T/C	T	intron	PTPN12
chr7	77756849	rs2074642	0.015625	C/T	C	intron	MAGI2
chr8	52721958	rs13252785	0.015625	T/C	T	utr-5	PXDNL
chr8	61144790	rs73683396	0.015625	G/T	G	intron	CA8
chr8	133047071	rs11779306	0.015625	G/A	G	synonymous-coding	OC90
chr8	133050941	rs16904579	0.015625	C/T	C	intron	OC90
chr8	144658711	rs872935	0.015625	G/A	G	synonymous-coding	NAPRT1
chr8	144662353	rs1062391	0.015625	G/A	G	synonymous-coding	EEF1D
chr9	77599683	rs10869465	0.015625	G/A	G	intron	C9orf41
chr9	77611258	rs10869466	0.015625	A/G	A	intron	C9orf41
chr9	84228593	rs7865343	0.015625	G/A	G	intron	TLE1
chr1	108313258	rs6583048	0.0214844	C/T	C	synonymous-coding	VAV3
chr1	120057158	rs6203	0.0214844	C/T	C	synonymous-coding	HSD3B1
chr10	70725128	rs3898314	0.0214844	A/G	A	intron	DDX21
chr10	124001539	rs11200496	0.0214844	G/C	G	intron	TACC2
chr11	67288594	rs2276118	0.0214844	C/T	C	missense	CABP2
chr11	67351585	rs4147581	0.0214844	C/G	C	intron	GSTP1
chr11	67399970	rs3765088	0.0214844	C/T	C	intron	TBX10
chr12	6493901	rs2302256	0.0214844	G/A	G	intron	LTBR
chr12	8757481	rs2028373	0.0214844	G/A	G	synonymous-coding	AICDA
chr12	10163375	rs1359082	0.0214844	C/A	C	missense	CLEC12B
chr12	10163379	rs1359083	0.0214844	C/T	C	synonymous-coding	CLEC12B
chr12	10165593	rs620449	0.0214844	T/G	T	intron	CLEC12B
chr12	94972290	rs2270893	0.0214844	C/T	C	synonymous-coding	TMCC3
chr12	101018014	rs1045602	0.0214844	T/C	T	synonymous-coding	GAS2L3
chr12	109017898	rs2228315	0.0214844	C/T	C	missense	SELPLG
chr14	44974966	rs1959379	0.0214844	G/A	G	missense	FSCB
chr14	44975052	rs3825630	0.0214844	A/G	A	missense	FSCB
chr14	44975606	rs3809429	0.0214844	G/T	G	missense	FSCB
chr14	47530841	rs7147260	0.0214844	A/C	A	intron	MDGA2
chr15	49663405	rs12903238	0.0214844	G/A	G	intron	C15orf33
chr15	57523542	rs1037958	0.0214844	A/G	A	intron	TCF12
chr15	57524857	rs2290938	0.0214844	T/C	T	intron	TCF12
chr15	57535465	rs12904933	0.0214844	C/T	C	intron	TCF12
chr15	96876611	rs7173047	0.0214844	T/A	T	intron	NR2F2
chr15	99653666	rs2305446	0.0214844	C/T	C	intron	SYNM
chr17	33881734	rs321614	0.0214844	A/G	A	intron	SLFN14
chr17	54125021	rs1560470	0.0214844	C/T	C	intergenic	NONE
chr17	77090473	rs61042144	0.0214844	A/G	A	intron	RBFOX3
chr18	2705633	rs8090967	0.0214844	T/A	T	intron	SMCHD1
chr18	2707619	rs2276092	0.0214844	G/A	G	missense	SMCHD1
chr19	11319491	rs8409	0.0214844	G/A	G	synonymous-coding	DOCK6
chr19	11325924	rs11673129	0.0214844	C/G	C	intron	DOCK6
chr2	153378574	rs4664592	0.0214844	A/G	A	intron	FMNL2
chr2	173355907	rs56084828	0.0214844	A/C	A	intron	ITGA6
chr2	189901295	rs12693526	0.0214844	G/A	G	intron	COL5A2
chr22	50898619	rs2073278	0.0214844	G/A	G	intron	SBF1
chr3	186442747	rs1656920	0.0214844	G/C	G	intron	KNG1
chr3	186442833	rs1656921	0.0214844	G/C	G	intron	KNG1
chr3	186443018	rs1656922	0.0214844	T/C	T	missense	KNG1
chr4	759733	rs6816483	0.0214844	T/C	T	intron	PCGF3
chr5	66478626	rs2230525	0.0214844	T/C	T	utr-3	CD180
chr5	66478729	rs2230524	0.0214844	A/G	A	missense	CD180
chr5	66480374	rs2230520	0.0214844	G/C	G	missense	CD180
chr6	10538183	snp11	0.0214844	A/G	A	intron	GCNT2
chr6	24596076	rs59166521	0.0214844	C/G	C	intron	KIAA0319
chr6	33232055	rs213202	0.0214844	G/A	G	intron	VPS52
chr6	33247875	rs120626	0.0214844	A/T	A	intron	WDR46
chr6	33252115	rs455567	0.0214844	G/A	G	intron	WDR46
chr6	33255103	rs446735	0.0214844	A/C	A	intron	WDR46
chr6	33256096	rs462093	0.0214844	A/T	A	intron	WDR46
chr6	33256984	rs463260	0.0214844	C/T	C	utr-5	WDR46
chr1	7889941	rs2640908	0.03125	C/T	C	synonymous-coding	PER3
chr1	45205598	rs3820586	0.03125	T/C	T	utr-5	KIF2C
chr1	45218895	rs3795713	0.03125	A/T	A	synonymous-coding	KIF2C
chr1	45221432	rs12732939	0.03125	C/T	C	intron	KIF2C
chr1	45224998	rs4342887	0.03125	A/C	A	missense	KIF2C
chr1	45226084	rs1140279	0.03125	G/A	G	synonymous-coding	KIF2C
chr1	45266832	rs17881698	0.03125	A/G	A	intron	PLK3
chr1	45268356	rs11584440	0.03125	C/A	C	intron	PLK3
chr1	45270024	rs11211036	0.03125	G/C	G	synonymous-coding	PLK3
chr1	45271097	rs17883049	0.03125	G/A	G	intron	PLK3
chr1	45291908	rs11211040	0.03125	G/A	G	intron	PTCH2
chr1	45292173	rs11573590	0.03125	G/A	G	missense	PTCH2
chr1	45293752	rs2295997	0.03125	T/C	T	synonymous-coding	PTCH2
chr1	45297753	rs2295999	0.03125	A/G	A	intron	PTCH2
chr1	62025974	rs11207772	0.03125	C/G	C	intergenic	NONE
chr1	62026376	rs4915754	0.03125	T/G	T	intergenic	NONE
chr1	89430420	rs1536259	0.03125	A/G	A	intron	CCBL2
chr1	89607479	rs6666846	0.03125	G/T	G	intron	GBP7
chr1	97915624	rs17376848	0.03125	A/G	A	synonymous-coding	DPYD
chr1	116287682	rs9428211	0.03125	T/C	T	intron	CASQ2
chr1	145558824	rs17352281	0.03125	A/C	A	intron	ANKRD35
chr1	145588536	rs9286836	0.03125	C/T	C	intron	NUDT17
chr1	159778699	rs12042065	0.03125	G/A	G	intron	FCRL6
chr1	166039898	rs41269662	0.03125	C/G	C	synonymous-coding	FAM78B
chr1	170115156	rs550297	0.03125	G/A	G	utr-5	METTL11B
chr1	177001896	rs2076069	0.03125	C/G	C	synonymous-coding	ASTN1
chr1	182026813	rs12568050	0.03125	G/C	G	missense	ZNF648
chr1	182027022	rs12564283	0.03125	C/T	C	missense	ZNF648
chr1	186823284	rs2076075	0.03125	G/A	G	intron	PLA2G4A
chr1	196398619	rs1538684	0.03125	T/C	T	intron	KCNT2
chr1	196398974	rs12121250	0.03125	T/A	T	intron	KCNT2
chr1	200944840	rs296563	0.03125	T/G	T	intron	KIF21B
chr1	200972983	rs74846840	0.03125	G/T	G	intron	KIF21B
chr1	200974888	rs11584527	0.03125	C/T	C	intron	KIF21B
chr1	201755469	rs12563363	0.03125	C/G	C	intron	NAV1
chr1	201969082	rs1130790	0.03125	G/A	G	synonymous-coding	RNPEP
chr1	201970748	rs4131469	0.03125	G/A	G	intron	RNPEP
chr1	204091245	rs2692018	0.03125	G/A	G	intron	SOX13
chr1	204094963	rs12566764	0.03125	C/T	C	intron	SOX13
chr1	208219164	rs1536471	0.03125	A/C	A	intron	PLXNA2
chr1	208270244	rs3818517	0.03125	A/C	A	intron	PLXNA2
chr1	212619339	rs4804	0.03125	T/C	T	synonymous-coding	NENF
chr1	213056892	rs12125982	0.03125	A/G	A	intron	FLVCR1
chr1	216373416	snp8	0.03125	A/C	A	missense	USH2A
chr1	236706780	rs2243527	0.03125	C/T	C	intron	LGALS8
chr1	236706862	rs17856495	0.03125	G/C	G	missense	LGALS8
chr1	237806763	rs76678214	0.03125	A/G	A	intron	RYR2
chr1	237806789	snp7	0.03125	G/A	G	intron	RYR2
chr10	6527143	rs2236379	0.03125	G/A	G	missense	PRKCQ
chr10	6527344	rs661891	0.03125	A/C	A	intron	PRKCQ
chr10	29834095	rs4463752	0.03125	G/A	G	intron	SVIL
chr10	32561858	rs11594459	0.03125	A/C	A	intron	EPC1
chr10	32575793	rs2986931	0.03125	A/G	A	intron	EPC1
chr10	32635834	rs11597888	0.03125	G/A	G	synonymous-coding	EPC1
chr10	33208720	rs3780876	0.03125	T/C	T	intron	ITGB1
chr10	33214802	rs2298141	0.03125	A/G	A	synonymous-coding	ITGB1
chr10	33219109	rs11009151	0.03125	A/T	A	intron	ITGB1
chr10	49998063	rs41282005	0.03125	G/A	G	intron	WDFY4
chr10	49998707	rs10857643	0.03125	C/T	C	intron	WDFY4
chr10	49998712	rs11101486	0.03125	A/C	A	intron	WDFY4
chr10	49998824	rs10857644	0.03125	C/T	C	synonymous-coding	WDFY4
chr10	50013531	rs11101508	0.03125	A/G	A	intron	WDFY4
chr10	50013580	rs11101509	0.03125	C/T	C	intron	WDFY4
chr10	50013867	rs41282013	0.03125	G/A	G	intron	WDFY4
chr10	60573753	rs9416746	0.03125	G/T	G	intron	BICC1
chr10	60577393	rs4344442	0.03125	T/C	T	synonymous-coding	BICC1
chr10	60588553	rs4948550	0.03125	T/C	T	missense	BICC1
chr10	72358577	rs885822	0.03125	G/A	G	synonymous-coding	PRF1
chr10	73455201	rs3752752	0.03125	T/C	T	synonymous-coding	CDH23
chr10	73455273	rs3752751	0.03125	T/C	T	synonymous-coding	CDH23
chr10	73455308	rs3752750	0.03125	T/C	T	intron	CDH23
chr10	93604600	rs2297960	0.03125	A/T	A	intron	TNKS2
chr10	93608142	rs3758499	0.03125	G/A	G	synonymous-coding	TNKS2
chr10	108380213	rs4917481	0.03125	G/A	G	synonymous-coding	SORCS1
chr10	118231101	rs7087485	0.03125	T/G	T	intron	PNLIPRP3
chr10	118231305	rs10510020	0.03125	A/G	A	synonymous-coding	PNLIPRP3
chr10	118231406	rs10749217	0.03125	A/C	A	intron	PNLIPRP3
chr10	118231413	rs10885939	0.03125	C/T	C	intron	PNLIPRP3
chr10	118383703	rs2286776	0.03125	C/T	C	intron	PNLIPRP2
chr10	118386325	rs9787637	0.03125	C/A	C	intron	PNLIPRP2
chr10	118387282	rs11544712	0.03125	A/G	A	readthrough	PNLIPRP2
chr10	120460715	rs2274314	0.03125	G/T	G	intron	C10orf46
chr10	126670356	rs17152433	0.03125	G/A	G	synonymous-coding	ZRANB1
chr10	126671673	rs2241541	0.03125	T/C	T	intron	ZRANB1
chr10	126681113	rs56052207	0.03125	C/T	C	intron	CTBP2
chr11	3659768	rs2271585	0.03125	G/A	G	utr-3	ART5
chr11	7022038	rs12575236	0.03125	A/G	A	synonymous-coding	ZNF214
chr11	8413870	rs749263	0.03125	T/C	T	utr-3	STK33
chr11	17096059	rs11024148	0.03125	A/G	A	intron	RPS13
chr11	17111272	rs10832733	0.03125	A/G	A	utr-3	PIK3C2A
chr11	67770384	rs3751085	0.03125	C/T	C	intron	UNC93B1
chr11	74800829	rs7122948	0.03125	A/G	A	intergenic	NONE
chr12	1991971	rs55779143	0.03125	A/G	A	intron	CACNA2D4
chr12	1993258	rs12298882	0.03125	T/C	T	intron	CACNA2D4
chr12	7596855	rs7954905	0.03125	T/C	T	intron	CD163L1
chr12	10780205	rs2125088	0.03125	G/A	G	intron	STYK1
chr12	12419525	rs60730865	0.03125	T/C	T	intron	LRP6
chr12	13248445	rs2291396	0.03125	C/A	C	intron	GSG1
chr12	13256353	rs10772620	0.03125	A/G	A	intron	GSG1
chr12	18872325	rs10841078	0.03125	G/C	G	intron	PLCZ1
chr12	27786499	rs7965762	0.03125	A/C	A	intron	PPFIBP1
chr12	29509450	rs1035606	0.03125	C/T	C	intron	ERGIC2
chr12	29509513	rs1035607	0.03125	A/C	A	intron	ERGIC2
chr12	31130350	rs35099	0.03125	C/T	C	intron	TSPAN11
chr12	31132024	rs720482	0.03125	G/A	G	intron	TSPAN11
chr12	32889911	rs2293341	0.03125	C/T	C	intron	DNM1L
chr12	43847683	rs11182085	0.03125	A/G	A	intron	ADAMTS20
chr12	43847929	rs11182086	0.03125	C/T	C	intron	ADAMTS20
chr12	45269703	rs2272517	0.03125	A/T	A	intron	NELL2
chr12	49218171	rs2070615	0.03125	A/G	A	intron	CACNB3
chr12	52312944	rs706815	0.03125	T/C	T	intron	ACVRL1
chr12	52312964	rs706816	0.03125	A/G	A	intron	ACVRL1
chr12	52775431	rs2271084	0.03125	A/G	A	intron	KRT84
chr12	52824352	rs395623	0.03125	G/A	G	synonymous-coding	KRT75
chr12	56814653	rs2291739	0.03125	G/A	G	missense	TIMELESS
chr12	56815281	rs2291738	0.03125	T/C	T	spliceSite	TIMELESS
chr12	56815922	rs774047	0.03125	C/T	C	missense	TIMELESS
chr12	56821998	rs774026	0.03125	A/G	A	intron	TIMELESS
chr12	56822378	rs774027	0.03125	T/A	T	missense	TIMELESS
chr12	56824192	rs774031	0.03125	C/T	C	intron	TIMELESS
chr12	56826758	rs35164996	0.03125	A/G	A	intron	TIMELESS
chr12	57870648	rs512490	0.03125	A/G	A	intron	ARHGAP9
chr12	65856899	rs61921506	0.03125	C/T	C	intron	MSRB3
chr12	68052178	rs3741644	0.03125	G/T	G	synonymous-coding	DYRK2
chr12	88420123	snp13	0.03125	T/G	T	intron	C12orf50
chr12	95442724	rs183656	0.03125	C/T	C	intron	NR2C1
chr12	95500635	rs61938198	0.03125	A/G	A	intron	FGD6
chr12	102023405	rs2004898	0.03125	C/T	C	intron	MYBPC1
chr12	102064384	rs3751247	0.03125	A/G	A	intron	MYBPC1
chr12	108985785	rs73191224	0.03125	C/T	C	synonymous-coding	TMEM119
chr12	120783527	rs1076205	0.03125	G/A	G	intron	MSI1
chr12	126128871	rs12305906	0.03125	T/C	T	intron	TMEM132B
chr13	24793256	rs12870973	0.03125	C/T	C	intron	SPATA13
chr13	24826051	rs2793491	0.03125	C/T	C	intron	SPATA13
chr13	24876652	rs12584323	0.03125	G/A	G	intron	SPATA13
chr13	28607916	rs2491222	0.03125	T/A	T	intron	FLT3
chr13	28607989	rs2491223	0.03125	T/G	T	intron	FLT3
chr13	28609825	rs2491227	0.03125	A/G	A	intron	FLT3
chr13	28609846	rs2491228	0.03125	A/T	A	intron	FLT3
chr13	28609991	rs2491229	0.03125	T/C	T	intron	FLT3
chr13	28609997	rs2491230	0.03125	T/C	T	intron	FLT3
chr13	28610183	rs2491231	0.03125	A/G	A	spliceSite	FLT3
chr13	31797006	rs3818415	0.03125	A/G	A	intron	B3GALTL
chr13	31821093	rs9542300	0.03125	T/C	T	intron	B3GALTL
chr13	31848823	rs728930	0.03125	A/G	A	intron	B3GALTL
chr13	31850989	rs4065552	0.03125	G/A	G	intron	B3GALTL
chr13	33627760	rs7323281	0.03125	A/G	A	intron	KL
chr13	33635463	rs648202	0.03125	T/C	T	synonymous-coding	KL
chr13	33635939	rs650439	0.03125	T/A	T	intron	KL
chr13	42793298	rs9315899	0.03125	G/T	G	intron	DGKH
chr13	42803130	rs369829	0.03125	A/G	A	intron	DGKH
chr13	43537189	rs1054812	0.03125	G/A	G	intron	EPSTI1
chr13	43537240	rs1054813	0.03125	A/G	A	intron	EPSTI1
chr13	43538017	rs9533321	0.03125	G/A	G	intron	EPSTI1
chr13	43681427	rs1047775	0.03125	G/A	G	utr-3	DNAJC15
chr13	46093284	rs3818456	0.03125	C/G	C	intron	COG3
chr13	46170621	rs17066954	0.03125	A/T	A	missense	FAM194B
chr13	47358540	rs8192889	0.03125	T/C	T	intron	ESD
chr13	48832750	rs8001315	0.03125	T/C	T	intron	ITM2B
chr13	49070174	rs943278	0.03125	T/C	T	intron	RCBTB2
chr13	103484124	rs2146992	0.03125	A/G	A	intron	BIVM
chr13	110819586	rs589985	0.03125	G/A	G	intron	COL4A1
chr14	20825013	rs878157	0.03125	C/T	C	intron	PARP2
chr14	20825362	rs3093939	0.03125	G/A	G	intron	PARP2
chr14	21215923	rs34552133	0.03125	G/T	G	missense	EDDM3A
chr14	21785790	rs3748357	0.03125	G/A	G	intron	RPGRIP1
chr14	24795586	rs74548186	0.03125	T/G	T	intron	ADCY4
chr14	47770841	rs2275504	0.03125	C/G	C	intron	MDGA2
chr14	53174923	rs2295826	0.03125	A/G	A	intron	PSMC6
chr14	53174981	rs2295827	0.03125	C/T	C	intron	PSMC6
chr14	53178346	rs76219229	0.03125	G/A	G	intron	PSMC6
chr14	53235728	rs2274275	0.03125	G/T	G	intron	STYX
chr14	53250296	rs79312783	0.03125	A/T	A	intron	GNPNAT1
chr14	53325090	rs6572868	0.03125	C/T	C	utr-3	FERMT2
chr14	53339777	rs1952089	0.03125	C/T	C	intron	FERMT2
chr14	53345266	rs2357946	0.03125	G/C	G	intron	FERMT2
chr14	74441537	rs2074933	0.03125	T/C	T	intron	ENTPD5
chr14	75544101	rs12589815	0.03125	C/T	C	intron	FAM164C
chr14	75572419	rs119076	0.03125	G/T	G	intron	NEK9
chr14	94187832	rs1887197	0.03125	C/T	C	synonymous-coding	PRIMA1
chr14	94417421	rs7147919	0.03125	G/A	G	synonymous-coding	ASB2
chr14	94417586	rs4483793	0.03125	G/A	G	synonymous-coding	ASB2
chr14	94524216	rs1056810	0.03125	T/C	T	synonymous-coding	DDX24
chr14	105410775	rs2819424	0.03125	A/G	A	synonymous-coding	AHNAK2
chr14	106090846	rs56133431	0.03125	T/C	T	synonymous-coding	IGHG4
chr15	33357262	rs2306277	0.03125	A/G	A	missense	FMN1
chr15	42166500	rs12593397	0.03125	C/T	C	missense	SPTBN5
chr15	45434493	rs2292464	0.03125	C/T	C	intron	DUOX1
chr15	72050436	rs924555	0.03125	T/C	T	intron	THSD4
chr15	90801584	rs2048707	0.03125	G/C	G	intron	TTLL13
chr15	98508671	rs8031829	0.03125	C/A	C	intron	ARRDC4
chr15	101929825	rs6598460	0.03125	G/C	G	intron	PCSK6
chr16	721822	snp9	0.03125	T/G	T	intron	RHOT2
chr16	2216073	rs8062006	0.03125	G/C	G	intron	TRAF7
chr16	4033436	rs2230739	0.03125	T/C	T	missense	ADCY9
chr16	4042449	rs2239307	0.03125	C/T	C	intron	ADCY9
chr16	4848494	rs8053790	0.03125	C/G	C	intron	ROGDI
chr16	4903243	rs8056889	0.03125	C/T	C	intron	UBN1
chr16	4908504	rs3747613	0.03125	C/G	C	intron	UBN1
chr16	4923091	rs2251666	0.03125	G/A	G	intron	UBN1
chr16	4935146	rs1049206	0.03125	C/T	C	synonymous-coding	PPL
chr16	4940387	rs11644917	0.03125	G/A	G	intron	PPL
chr16	5132636	rs1047732	0.03125	C/T	C	synonymous-coding	ALG1
chr16	12897522	rs3748977	0.03125	G/A	G	intron	CPPED1
chr16	14958354	rs7203700	0.03125	G/A	G	intron	NOMO1
chr16	15129158	rs7404524	0.03125	A/G	A	intron	PDXDC1
chr16	23383247	rs2303157	0.03125	G/A	G	intron	SCNN1B
chr16	23388415	rs250570	0.03125	G/C	G	intron	SCNN1B
chr16	57713679	rs9935751	0.03125	C/A	C	intron	GPR97
chr16	57994724	rs2288485	0.03125	C/T	C	intron	CNGB1
chr16	81010137	rs2303215	0.03125	G/C	G	intron	C16orf61
chr16	81010170	rs2303216	0.03125	T/C	T	intron	C16orf61
chr16	85953682	rs16940005	0.03125	G/C	G	intron	IRF8
chr16	85953909	rs35593615	0.03125	A/G	A	intron	IRF8
chr17	20911204	rs11541311	0.03125	G/T	G	synonymous-coding	USP22
chr17	20914635	rs2291035	0.03125	G/A	G	intron	USP22
chr17	41242849	rs2070833	0.03125	G/T	G	intron	BRCA1
chr17	72351406	rs2271536	0.03125	C/T	C	synonymous-coding	KIF19
chr17	73851284	snp6	0.03125	C/T	C	intron	WBP2
chr17	78011842	rs3764438	0.03125	G/A	G	intron	CCDC40
chr17	78023722	rs2289531	0.03125	C/T	C	synonymous-coding	CCDC40
chr18	2847730	rs2289687	0.03125	C/G	C	intron	EMILIN2
chr18	55024131	rs2074322	0.03125	C/G	C	intron	ST8SIA3
chr18	55983330	rs2288774	0.03125	T/C	T	intron	NEDD4L
chr18	60015542	rs3826618	0.03125	T/C	T	intron	TNFRSF11A
chr18	77703476	rs2277723	0.03125	A/G	A	intron	PQLC1
chr19	1120101	rs2074922	0.03125	C/G	C	intron	SBNO2
chr19	2993427	rs435806	0.03125	T/C	T	spliceSite	TLE6
chr19	6854223	rs8108918	0.03125	C/T	C	intron	VAV1
chr19	6913811	rs457857	0.03125	A/G	A	missense	EMR1
chr19	6913878	rs462913	0.03125	G/T	G	intron	EMR1
chr19	7794605	rs2277997	0.03125	T/C	T	intron	CLEC4G
chr19	7796497	rs11260026	0.03125	C/G	C	intron	CLEC4G
chr19	10683602	rs2304163	0.03125	C/T	C	utr-3	AP1M2
chr19	11226800	rs5929	0.03125	C/T	C	synonymous-coding	LDLR
chr19	13865070	rs378189	0.03125	C/T	C	intron	CCDC130
chr19	13865275	rs435207	0.03125	A/T	A	intron	CCDC130
chr19	13865276	rs447668	0.03125	T/C	T	intron	CCDC130
chr19	13866866	rs417186	0.03125	T/G	T	intron	CCDC130
chr19	13866957	rs2910225	0.03125	T/C	T	intron	CCDC130
chr19	13868669	rs6511886	0.03125	G/A	G	intron	CCDC130
chr19	15838702	rs12463306	0.03125	T/G	T	intergenic	NONE
chr19	17108053	rs12974937	0.03125	C/T	C	missense	CPAMD8
chr19	33110047	rs28505804	0.03125	T/C	T	intron	ANKRD27
chr19	33110058	rs34727912	0.03125	A/C	A	intron	ANKRD27
chr19	33110149	rs28615461	0.03125	T/C	T	intron	ANKRD27
chr19	33110204	rs2287669	0.03125	T/C	T	missense	ANKRD27
chr19	33355081	rs35170371	0.03125	G/A	G	synonymous-coding	SLC7A9
chr19	33392087	rs7253415	0.03125	C/T	C	intron	CCDC123
chr19	33481388	rs7250684	0.03125	C/T	C	intron	RHPN2
chr19	33490667	snp14	0.03125	G/A	G	intron	RHPN2
chr19	33490685	rs8109247	0.03125	T/C	T	intron	RHPN2
chr19	33493678	rs74446640	0.03125	C/T	C	intron	RHPN2
chr19	33608733	rs2287681	0.03125	C/A	C	synonymous-coding	GPATCH1
chr19	33620897	rs3826906	0.03125	G/A	G	intron	GPATCH1
chr19	33698448	rs3745973	0.03125	G/A	G	synonymous-coding	LRP3
chr19	35504627	rs7251988	0.03125	C/A	C	intron	GRAMD1A
chr19	35835940	rs45453699	0.03125	C/T	C	intron	CD22
chr19	39948779	rs11881477	0.03125	G/A	G	intron	SUPT5H
chr19	39991237	rs2304223	0.03125	C/G	C	intron	DLL3
chr19	39996027	rs2304214	0.03125	C/T	C	synonymous-coding	DLL3
chr19	40228350	rs364911	0.03125	T/C	T	intron	CLC
chr19	42083849	rs714106	0.03125	C/A	C	missense	CEACAM21
chr19	43982338	rs3746004	0.03125	G/A	G	intron	PHLDB3
chr19	44159489	rs3786953	0.03125	G/A	G	intron	PLAUR
chr19	44891784	rs2571089	0.03125	T/C	T	missense	ZNF285
chr19	44892333	rs2571090	0.03125	A/T	A	intron	ZNF285
chr19	44981883	rs1897820	0.03125	C/G	C	missense	ZNF180
chr19	44983567	rs2253563	0.03125	C/G	C	missense	ZNF180
chr19	45868038	rs1799786	0.03125	G/A	G	intron	ERCC2
chr19	47287169	rs313852	0.03125	G/A	G	intron	SLC1A5
chr19	47543774	rs3745615	0.03125	G/A	G	synonymous-coding	NPAS1
chr19	47549791	rs1862499	0.03125	A/G	A	intron	TMEM160
chr19	50453317	rs9304690	0.03125	C/T	C	synonymous-coding	SIGLEC11
chr19	50462298	rs62113133	0.03125	G/C	G	missense	SIGLEC11
chr19	50805138	rs3826772	0.03125	C/T	C	intron	MYH14
chr19	50954584	rs8105250	0.03125	C/T	C	intron	MYBPC2
chr19	50957397	rs25665	0.03125	G/A	G	missense	MYBPC2
chr19	50965272	rs25668	0.03125	T/C	T	synonymous-coding	MYBPC2
chr19	50969325	rs1274604	0.03125	A/G	A	intron	MYBPC2
chr19	50982086	rs921938	0.03125	C/A	C	intron	C19orf63
chr19	51017835	rs889131	0.03125	G/A	G	utr-5	ASPDH
chr19	54223120	rs2011304	0.03125	G/A	G	intergenic	NONE
chr19	54254388	rs75928006	0.03125	C/T	C	intergenic	NONE
chr2	67630980	rs3770657	0.03125	G/A	G	missense	ETAA1
chr2	67632125	rs3770655	0.03125	C/T	C	missense	ETAA1
chr2	69173570	rs1128272	0.03125	C/T	C	missense	GKN2
chr2	69180161	rs7561266	0.03125	T/A	T	intergenic	NONE
chr2	74336286	rs828865	0.03125	A/G	A	intergenic	NONE
chr2	75104570	rs3771760	0.03125	A/G	A	intron	HK2
chr2	75113903	rs17741356	0.03125	A/G	A	intron	HK2
chr2	101883027	rs3736586	0.03125	T/C	T	intron	C2orf29
chr2	158636910	rs2227861	0.03125	G/A	G	synonymous-coding	ACVR1
chr2	160074181	rs2288107	0.03125	G/C	G	intron	TANC1
chr2	160710922	rs2729705	0.03125	T/C	T	synonymous-coding	LY75
chr2	160714615	rs10929956	0.03125	C/T	C	intron	LY75
chr2	166003696	rs16850134	0.03125	T/C	T	intron	SCN3A
chr2	166234076	rs1864885	0.03125	A/G	A	intron	SCN2A
chr2	169717541	rs2632372	0.03125	T/C	T	intron	NOSTRIN
chr2	170665108	rs2556352	0.03125	G/A	G	intron	SSB
chr2	170668106	rs2246149	0.03125	G/A	G	intron	SSB
chr2	174228496	rs78763949	0.03125	C/T	C	intron	CDCA7
chr2	174909067	rs13022446	0.03125	T/A	T	intergenic	NONE
chr2	174909182	rs17309392	0.03125	A/G	A	intergenic	NONE
chr2	188343707	rs8176531	0.03125	G/A	G	intron	TFPI
chr2	190313396	rs6738193	0.03125	A/G	A	intron	WDR75
chr2	207527840	rs2115591	0.03125	G/T	G	missense	DYTN
chr2	227912331	rs2272200	0.03125	G/A	G	intron	COL4A4
chr2	227914625	rs2272202	0.03125	T/C	T	intron	COL4A4
chr2	227914655	rs2272203	0.03125	C/G	C	intron	COL4A4
chr2	227914975	rs2251223	0.03125	T/G	T	intron	COL4A4
chr2	227915601	rs2272204	0.03125	G/T	G	intron	COL4A4
chr2	227915832	rs1800517	0.03125	G/A	G	missense	COL4A4
chr2	227917240	rs3769644	0.03125	C/G	C	intron	COL4A4
chr2	227917270	rs3769643	0.03125	T/C	T	intron	COL4A4
chr2	227954599	rs2229814	0.03125	G/A	G	missense	COL4A4
chr2	227973410	rs55741079	0.03125	C/A	C	intron	COL4A4
chr2	241066325	rs12614632	0.03125	A/C	A	synonymous-coding	MYEOV2
chr2	241073450	rs3749078	0.03125	C/T	C	intron	MYEOV2
chr2	241078784	rs2279690	0.03125	A/T	A	intron	OTOS
chr2	241708675	rs2288753	0.03125	C/T	C	intron	KIF1A
chr2	241713646	rs1063353	0.03125	A/G	A	synonymous-coding	KIF1A
chr20	13971235	rs3848777	0.03125	C/T	C	utr-5	SEL1L2
chr20	35740794	rs1744760	0.03125	T/C	T	missense	C20orf132
chr20	35769647	rs1780680	0.03125	G/T	G	frameerror	C20orf132
chr20	35787473	rs1744775	0.03125	A/G	A	intron	C20orf132
chr20	35827682	rs2076398	0.03125	G/T	G	intron	RPN2
chr20	35835657	rs11698281	0.03125	C/T	C	intron	RPN2
chr20	35835889	rs1079657	0.03125	A/G	A	intron	RPN2
chr20	35838372	rs2272950	0.03125	T/A	T	intron	RPN2
chr20	35865054	rs4608	0.03125	C/T	C	synonymous-coding	RPN2
chr20	35869619	rs2050093	0.03125	C/T	C	intron	RPN2
chr20	61527480	rs755740	0.03125	T/C	T	intron	DIDO1
chr20	61527563	rs2013097	0.03125	T/C	T	intron	DIDO1
chr20	61528074	rs910149	0.03125	T/C	T	synonymous-coding	DIDO1
chr20	61575956	rs2427451	0.03125	A/G	A	intron	C20orf11
chr20	61982124	rs1044393	0.03125	A/G	A	synonymous-coding	CHRNA4
chr20	61987822	rs2273502	0.03125	C/T	C	intron	CHRNA4
chr20	61990939	rs2273506	0.03125	G/A	G	synonymous-coding	CHRNA4
chr21	15750835	rs35215294	0.03125	C/T	C	intron	HSPA13
chr21	19165879	rs76915028	0.03125	A/T	A	synonymous-coding	C21orf91
chr21	19167490	rs76024443	0.03125	G/T	G	intron	C21orf91
chr21	19167506	rs78736108	0.03125	T/C	T	intron	C21orf91
chr21	19167628	rs76628626	0.03125	A/C	A	intron	C21orf91
chr22	23973894	rs2330573	0.03125	A/G	A	intron	C22orf43
chr22	26853905	rs1894704	0.03125	C/A	C	missense	HPS4
chr22	26854441	rs1894706	0.03125	G/A	G	missense	HPS4
chr22	26859942	rs5752330	0.03125	C/T	C	missense	HPS4
chr22	26862153	rs739289	0.03125	C/A	C	intron	HPS4
chr22	26862212	rs713998	0.03125	T/C	T	missense	HPS4
chr22	26864658	rs739290	0.03125	A/G	A	intron	HPS4
chr22	26877539	rs739291	0.03125	C/T	C	intron	HPS4
chr22	26877981	rs3747134	0.03125	G/A	G	utr-5	HPS4
chr22	26894985	rs2187956	0.03125	C/T	C	intron	TFIP11
chr22	26895337	rs1008530	0.03125	G/A	G	synonymous-coding	TFIP11
chr22	31998612	rs2006771	0.03125	G/A	G	missense	SFI1
chr22	36556964	rs916334	0.03125	C/T	C	utr-5	APOL3
chr22	37485724	rs2235324	0.03125	T/C	T	missense	TMPRSS6
chr22	37637653	rs2239774	0.03125	G/C	G	synonymous-coding	RAC2
chr22	40669648	rs733381	0.03125	A/G	A	intron	TNRC6B
chr22	45285805	rs5765074	0.03125	G/C	G	intron	PHF21B
chr22	50278642	rs910800	0.03125	C/T	C	synonymous-coding	ZBED4
chr22	50280136	rs5770755	0.03125	T/C	T	synonymous-coding	ZBED4
chr22	50297435	rs1321	0.03125	T/C	T	utr-3	ALG12
chr22	50301476	rs8135963	0.03125	T/C	T	synonymous-coding	ALG12
chr22	50302850	rs4075331	0.03125	A/G	A	intron	ALG12
chr22	50313358	rs8137331	0.03125	G/C	G	intron	CRELD2
chr22	50318946	rs9616217	0.03125	C/T	C	intron	CRELD2
chr22	50693521	rs5771282	0.03125	C/T	C	intron	MAPK12
chr22	50693534	rs6010218	0.03125	A/G	A	intron	MAPK12
chr22	50717547	rs28633213	0.03125	T/C	T	intron	PLXNB2
chr22	50722408	rs79966207	0.03125	T/C	T	missense	PLXNB2
chr3	8931984	rs656626	0.03125	A/C	A	intron	RAD18
chr3	8955240	rs430781	0.03125	T/C	T	intron	RAD18
chr3	48414215	rs9815103	0.03125	G/A	G	intron	FBXW12
chr3	48415007	rs4858793	0.03125	C/G	C	intron	FBXW12
chr3	48416756	rs4858817	0.03125	A/G	A	intron	FBXW12
chr3	48419689	rs7653691	0.03125	C/T	C	intron	FBXW12
chr3	48419723	rs7630741	0.03125	G/T	G	intron	FBXW12
chr3	48419897	rs6442117	0.03125	C/T	C	missense	FBXW12
chr3	48422235	rs6784322	0.03125	T/A	T	missense	FBXW12
chr3	48423656	rs7635522	0.03125	T/G	T	intron	FBXW12
chr3	48454468	rs3214041	0.03125	C/T	C	intron	PLXNB1
chr3	48462461	rs11130171	0.03125	A/G	A	intron	PLXNB1
chr3	48463618	rs9883759	0.03125	T/A	T	spliceSite	PLXNB1
chr3	48463711	rs9883927	0.03125	T/C	T	intron	PLXNB1
chr3	48481647	rs3774808	0.03125	G/A	G	intergenic	NONE
chr3	48485493	rs7126	0.03125	A/G	A	utr-3	CCDC72
chr3	48505302	rs6442124	0.03125	A/G	A	intron	ATRIP
chr3	48505964	rs2242150	0.03125	C/A	C	intron	ATRIP
chr3	48508585	rs11797	0.03125	C/T	C	synonymous-coding	TREX1
chr3	49736565	rs6785549	0.03125	G/A	G	intron	RNF123
chr3	49836707	rs7629936	0.03125	G/A	G	synonymous-coding	CDHR4
chr3	49842625	rs2234391	0.03125	A/G	A	intergenic	NONE
chr3	49846041	rs2234385	0.03125	G/A	G	intron	UBA7
chr3	49849723	rs1799843	0.03125	G/A	G	intron	UBA7
chr3	49866392	rs1128535	0.03125	C/T	C	utr-3	TRAIP
chr3	49869158	rs695238	0.03125	A/C	A	intron	TRAIP
chr3	49881134	rs2246832	0.03125	A/T	A	intron	TRAIP
chr3	49884913	rs13316065	0.03125	C/T	C	intron	TRAIP
chr3	124398571	rs821365	0.03125	A/T	A	intron	KALRN
chr3	128181537	rs2953129	0.03125	C/T	C	synonymous-coding	DNAJB8
chr3	128614185	rs1680778	0.03125	A/C	A	synonymous-coding	ACAD9
chr3	128626952	rs1683786	0.03125	T/C	T	intron	ACAD9
chr3	128627021	rs1683787	0.03125	A/G	A	intron	ACAD9
chr3	142178144	rs2229032	0.03125	C/T	C	missense	ATR
chr3	142215171	rs11719960	0.03125	T/C	T	intron	ATR
chr3	142255090	rs73240314	0.03125	T/C	T	intron	ATR
chr3	142277427	rs73240318	0.03125	A/G	A	intron	ATR
chr3	149678534	rs6768054	0.03125	C/T	C	synonymous-coding	RNF13
chr3	158538056	rs4680469	0.03125	T/C	T	synonymous-coding	MFSD1
chr3	159713087	rs2243136	0.03125	T/C	T	intron	IL12A
chr3	186442707	rs1648711	0.03125	T/C	T	intron	KNG1
chr3	195508046	rs76458038	0.03125	C/G	C	missense	MUC4
chr3	196778438	rs7629533	0.03125	C/T	C	intron	DLG1
chr3	196865242	rs1134986	0.03125	C/T	C	missense	DLG1
chr3	196869518	rs9866058	0.03125	T/C	T	intron	DLG1
chr3	196869820	rs9866550	0.03125	T/A	T	intron	DLG1
chr4	3449652	rs16844401	0.03125	G/A	G	missense	HGFAC
chr4	40125972	rs60235459	0.03125	A/T	A	intron	N4BP2
chr4	185637418	rs2077205	0.03125	C/T	C	intron	MLF1IP
chr4	186568019	rs2306708	0.03125	A/G	A	intron	SORBS2
chr5	822109	rs12655323	0.03125	C/A	C	intron	ZDHHC11
chr5	822123	rs12656150	0.03125	A/T	A	intron	ZDHHC11
chr5	825280	rs1809008	0.03125	C/T	C	missense	ZDHHC11
chr5	38496779	rs3729741	0.03125	C/T	C	intron	LIFR
chr5	38504303	rs16903989	0.03125	A/T	A	intron	LIFR
chr5	68531504	rs2972387	0.03125	T/C	T	intron	CDK7
chr5	72798724	rs347233	0.03125	T/G	T	intron	BTF3
chr5	89943655	rs16868917	0.03125	A/G	A	intron	GPR98
chr5	90397917	rs3749606	0.03125	C/T	C	intron	GPR98
chr5	90398014	rs3749605	0.03125	A/G	A	intron	GPR98
chr5	108522940	rs4957800	0.03125	C/G	C	intron	FER
chr5	169507067	rs9885452	0.03125	A/G	A	intron	DOCK2
chr5	169810966	rs703507	0.03125	A/C	A	intron	KCNIP1
chr5	171481606	rs10155597	0.03125	A/G	A	synonymous-coding	STK10
chr5	179264731	rs10277	0.03125	T/C	T	missense	C5orf45
chr5	179264915	rs1065154	0.03125	G/T	G	intron	C5orf45
chr6	10538394	snp10	0.03125	A/G	A	intron	GCNT2
chr6	13317084	rs480122	0.03125	C/A	C	intron	TBC1D7
chr6	24502498	rs2744582	0.03125	T/G	T	intron	ALDH5A1
chr6	24578272	rs2760157	0.03125	G/A	G	intron	KIAA0319
chr6	29699784	rs2523400	0.03125	C/T	C	intron	HLA-F-AS1
chr6	30544982	rs3132609	0.03125	T/C	T	intron	ABCF1
chr6	31557226	rs11575842	0.03125	G/A	G	intron	NCR3
chr6	31848440	rs41267090	0.03125	A/T	A	intron	EHMT2
chr6	32088988	rs76024631	0.03125	T/C	T	intron	ATF6B
chr6	32190620	rs3134931	0.03125	T/C	T	intron	NOTCH4
chr6	35443573	rs2076170	0.03125	T/G	T	intron	TEAD3
chr6	46621097	rs8427	0.03125	T/A	T	intron	SLC25A27
chr6	47522357	rs9473132	0.03125	G/A	G	intron	CD2AP
chr6	47549883	rs2275446	0.03125	T/C	T	intron	CD2AP
chr6	47577064	rs9395287	0.03125	G/A	G	intron	CD2AP
chr6	129622055	rs902373	0.03125	A/G	A	intron	LAMA2
chr6	138563975	rs1509682	0.03125	C/T	C	intron	KIAA1244
chr6	138566893	rs9402966	0.03125	G/T	G	intron	KIAA1244
chr6	143823112	rs3762001	0.03125	G/A	G	missense	FUCA2
chr6	143823157	rs3762002	0.03125	T/C	T	missense	FUCA2
chr6	143823758	rs3789788	0.03125	A/C	A	intron	FUCA2
chr6	143823759	rs3789789	0.03125	G/A	G	intron	FUCA2
chr6	152461061	rs3818110	0.03125	G/A	G	intron	SYNE1
chr7	299881	rs36139924	0.03125	A/G	A	missense	FAM20C
chr7	14622870	rs3795245	0.03125	A/T	A	intron	DGKB
chr7	14646986	rs17168299	0.03125	C/G	C	intron	DGKB
chr7	14653054	rs1525088	0.03125	T/C	T	intron	DGKB
chr7	30831144	rs16875355	0.03125	C/T	C	synonymous-coding	FAM188B
chr7	55873155	rs13233180	0.03125	T/G	T	intron	2011-09-14
chr7	56022544	rs59849749	0.03125	T/C	T	intron	MRPS17
chr7	56150052	rs3778867	0.03125	G/A	G	intron	PHKG1
chr7	93055650	rs1042138	0.03125	G/A	G	utr-3	CALCR
chr7	101006376	rs4989267	0.03125	C/T	C	synonymous-coding	EMID2
chr7	101006382	rs4989266	0.03125	C/T	C	synonymous-coding	EMID2
chr7	117357909	rs6466619	0.03125	T/C	T	intron	CTTNBP2
chr7	135418626	rs3110820	0.03125	A/T	A	utr-3	FAM180A
chr7	142458511	snp2	0.03125	G/T	G	missense	PRSS1
chr7	142479954	snp3	0.03125	C/T	C	missense	PRSS2
chr7	151273689	rs3762014	0.03125	T/C	T	intron	PRKAG2
chr8	2088896	rs3736659	0.03125	G/A	G	intron	MYOM2
chr8	2091184	rs2280904	0.03125	T/C	T	intron	MYOM2
chr8	2830843	rs2670079	0.03125	G/A	G	intron	CSMD1
chr8	6479178	rs2912016	0.03125	C/A	C	synonymous-coding	MCPH1
chr8	6479282	rs11137041	0.03125	G/T	G	intron	MCPH1
chr8	53852871	rs33977775	0.03125	A/T	A	missense	NPBWR1
chr8	134072152	rs1123672	0.03125	C/T	C	intron	TG
chr8	144688736	rs2242090	0.03125	C/G	C	missense	PYCRL
chr9	35555823	rs946483	0.03125	T/C	T	intron	RUSC2
chr9	77676305	rs1045882	0.03125	T/C	T	utr-3	C9orf95
chr13	33233159	rs573022	0.0385742	A/G	A	intron	PDS5B
chr16	21327273	rs12446322	0.0385742	G/A	G	utr-5	NCRNA00169
chr18	2705675	rs8090988	0.0385742	T/A	T	intron	SMCHD1
chr2	173352103	rs2293649	0.0385742	C/T	C	synonymous-coding	ITGA6
chr1	18704862	rs1043459	0.0390625	A/G	A	utr-3	IGSF21
chr1	19029546	rs1416464	0.0390625	A/G	A	intron	PAX7
chr1	94982785	rs77888949	0.0390625	A/T	A	utr-3	ABCD3
chr1	110086451	rs17575798	0.0390625	G/A	G	synonymous-coding	GPR61
chr1	110141421	rs1889470	0.0390625	T/C	T	intergenic	NONE
chr1	110148974	rs1799875	0.0390625	C/T	C	synonymous-coding	GNAT2
chr1	110162918	rs28362580	0.0390625	T/C	T	intron	AMPD2
chr1	110172236	rs2269340	0.0390625	T/C	T	intron	AMPD2
chr1	111773568	rs2255089	0.0390625	G/C	G	spliceSite	CHI3L2
chr1	111773830	rs2147789	0.0390625	A/T	A	intron	CHI3L2
chr1	119923724	rs2275607	0.0390625	T/C	T	synonymous-coding	HAO2
chr1	119936263	rs3765949	0.0390625	G/A	G	intron	HAO2
chr1	152882982	rs7520711	0.0390625	C/G	C	missense	IVL
chr1	153752065	rs12067325	0.0390625	A/G	A	intron	SLC27A3
chr1	156351699	rs3748569	0.0390625	G/A	G	missense	RHBG
chr1	160318940	rs6669689	0.0390625	A/G	A	intron	NCSTN
chr1	175336530	rs6697701	0.0390625	T/C	T	intron	TNR
chr1	182551337	rs627928	0.0390625	A/C	A	missense	RNASEL
chr1	183908222	rs3010040	0.0390625	C/T	C	intron	GLT25D2
chr1	183909717	rs2296713	0.0390625	G/A	G	synonymous-coding	GLT25D2
chr1	183909934	rs1887278	0.0390625	G/A	G	intron	GLT25D2
chr1	204006597	rs4951039	0.0390625	G/A	G	utr-3	NCRNA00303
chr1	205630893	rs3761916	0.0390625	A/G	A	intron	SLC45A3
chr1	242383510	rs7547029	0.0390625	T/C	T	intron	PLD5
chr1	248458676	rs72635980	0.0390625	T/C	T	missense	OR2T12
chr1	248458689	rs72635981	0.0390625	A/G	A	synonymous-coding	OR2T12
chr10	3200155	rs9423705	0.0390625	G/C	G	intron	PITRM1
chr10	12123667	rs1722445	0.0390625	A/C	A	intron	DHTKD1
chr10	12140030	rs10906076	0.0390625	C/G	C	intron	DHTKD1
chr10	26790136	rs812007	0.0390625	T/A	T	intron	APBB1IP
chr10	43883342	rs1126487	0.0390625	T/A	T	utr-5	HNRNPF
chr10	72357713	rs1889490	0.0390625	C/T	C	utr-3	PRF1
chr10	98410901	rs3748232	0.0390625	A/G	A	intron	PIK3AP1
chr11	27393813	rs2448001	0.0390625	G/A	G	intron	LGR4
chr11	27395377	rs2448003	0.0390625	G/A	G	intron	LGR4
chr11	27401927	rs2448005	0.0390625	T/G	T	intron	LGR4
chr11	27406844	rs6484295	0.0390625	G/A	G	synonymous-coding	LGR4
chr11	34502042	rs7949972	0.0390625	C/T	C	intron	ELF5
chr11	44636833	rs2303865	0.0390625	G/A	G	synonymous-coding	CD82
chr11	67196237	rs1476792	0.0390625	T/C	T	intron	RPS6KB2
chr11	67200819	rs4930427	0.0390625	C/T	C	synonymous-coding	RPS6KB2
chr11	67201008	rs1790753	0.0390625	C/T	C	intron	RPS6KB2
chr11	67202156	rs13859	0.0390625	C/T	C	missense	RPS6KB2
chr11	67207426	rs2302264	0.0390625	G/A	G	intron	CORO1B
chr11	67223920	rs1638564	0.0390625	C/G	C	intron	CABP4
chr11	67223921	rs1638565	0.0390625	A/C	A	intron	CABP4
chr12	8329574	rs78413624	0.0390625	C/T	C	intron	ZNF705A
chr12	8329652	rs10743251	0.0390625	A/G	A	missense	ZNF705A
chr12	8329676	rs10743252	0.0390625	C/T	C	missense	ZNF705A
chr12	8329833	rs11043758	0.0390625	G/A	G	missense	ZNF705A
chr12	10171652	rs1387141	0.0390625	G/A	G	intron	RP11-133L14.5
chr12	18435452	rs11044004	0.0390625	C/T	C	missense	PIK3C2G
chr12	39997867	rs12228617	0.0390625	G/T	G	intron	ABCD2
chr12	39998833	rs11172794	0.0390625	T/C	T	intron	ABCD2
chr12	94976383	rs3747550	0.0390625	T/A	T	intron	TMCC3
chr12	102041757	rs17031746	0.0390625	A/G	A	intron	MYBPC1
chr12	102044912	rs825046	0.0390625	C/T	C	intron	MYBPC1
chr12	102045163	rs3817552	0.0390625	C/G	C	missense	MYBPC1
chr12	102046394	rs1997205	0.0390625	C/T	C	intron	MYBPC1
chr14	20528207	rs1958715	0.0390625	G/A	G	missense	OR4L1
chr14	20528321	rs1958716	0.0390625	A/G	A	missense	OR4L1
chr14	20528362	rs1958717	0.0390625	A/G	A	synonymous-coding	OR4L1
chr14	20528528	rs2775254	0.0390625	G/A	G	missense	OR4L1
chr14	20529019	rs1959629	0.0390625	C/T	C	synonymous-coding	OR4L1
chr14	20529043	rs1959628	0.0390625	C/G	C	synonymous-coding	OR4L1
chr14	24793647	rs6573722	0.0390625	T/C	T	intron	ADCY4
chr14	64902493	rs3818240	0.0390625	T/C	T	intron	MTHFD1
chr14	104216293	rs2295140	0.0390625	C/T	C	intron	PPP1R13B
chr15	48539587	rs6493311	0.0390625	T/C	T	synonymous-coding	SLC12A1
chr15	49423098	rs2289390	0.0390625	C/T	C	intron	COPS2
chr15	73007893	rs730180	0.0390625	G/A	G	intron	BBS4
chr15	73021810	rs35136341	0.0390625	C/T	C	intron	BBS4
chr15	100594271	rs28529328	0.0390625	G/A	G	intron	ADAMTS17
chr15	100594299	rs28587358	0.0390625	G/C	G	intron	ADAMTS17
chr15	101112342	rs1493652	0.0390625	T/C	T	intron	LINS
chr16	8952117	rs4985008	0.0390625	C/T	C	intron	CARHSP1
chr16	21215672	rs2075526	0.0390625	A/G	A	synonymous-coding	ZP2
chr16	21222596	rs2075519	0.0390625	C/A	C	intron	ZP2
chr16	22237273	rs17841292	0.0390625	C/G	C	missense	EEF2K
chr16	25264440	rs11643089	0.0390625	T/C	T	intron	ZKSCAN2
chr16	25268368	rs4787310	0.0390625	A/G	A	synonymous-coding	ZKSCAN2
chr16	81142358	rs4520846	0.0390625	C/A	C	intron	PKD1L2
chr17	42449789	rs5910	0.0390625	G/A	G	synonymous-coding	ITGA2B
chr17	42453065	rs5911	0.0390625	A/C	A	missense	ITGA2B
chr17	42454243	rs850732	0.0390625	C/T	C	intron	ITGA2B
chr17	42454270	rs850731	0.0390625	T/C	T	intron	ITGA2B
chr17	42454463	rs850730	0.0390625	G/C	G	intron	ITGA2B
chr17	45385012	rs3809863	0.0390625	C/T	C	intron	ITGB3
chr17	45422628	rs7214410	0.0390625	A/G	A	intron	C17orf57
chr17	45425115	rs7206971	0.0390625	G/A	G	intron	C17orf57
chr17	45438952	rs6504872	0.0390625	C/T	C	intron	C17orf57
chr17	45479446	rs12452315	0.0390625	A/C	A	intron	C17orf57
chr17	45479706	rs11079774	0.0390625	C/G	C	intron	C17orf57
chr17	45750596	rs3809868	0.0390625	G/A	G	intron	KPNB1
chr17	45757598	rs7210738	0.0390625	G/A	G	intron	KPNB1
chr17	54124992	rs1560469	0.0390625	G/A	G	intergenic	NONE
chr17	77093768	rs58352742	0.0390625	T/C	T	intron	RBFOX3
chr17	78114380	rs12450753	0.0390625	C/T	C	intron	EIF4A3
chr18	2656248	rs2430853	0.0390625	G/C	G	synonymous-coding	SMCHD1
chr18	5196981	rs292285	0.0390625	G/A	G	intron	LOC642597
chr18	14779787	rs9675853	0.0390625	T/A	T	intron	ANKRD30B
chr18	14796080	rs34207435	0.0390625	G/A	G	intron	ANKRD30B
chr18	14848820	rs76917476	0.0390625	C/T	C	missense	ANKRD30B
chr18	14848821	rs71323607	0.0390625	G/A	G	missense	ANKRD30B
chr18	14848935	rs3878726	0.0390625	C/T	C	intron	ANKRD30B
chr18	14850375	rs66708488	0.0390625	G/A	G	synonymous-coding	ANKRD30B
chr18	74962645	rs5374	0.0390625	T/C	T	synonymous-coding	GALR1
chr19	10108714	rs7254800	0.0390625	G/A	G	intron	COL5A3
chr19	10939792	rs2229920	0.0390625	T/C	T	synonymous-coding	DNM2
chr19	11224265	rs5930	0.0390625	A/G	A	synonymous-coding	LDLR
chr19	11227480	rs2738447	0.0390625	A/C	A	intron	LDLR
chr19	38742846	rs12983492	0.0390625	G/A	G	intron	PPP1R14A
chr19	39949764	rs1529733	0.0390625	C/T	C	intron	SUPT5H
chr19	39957030	rs4802030	0.0390625	C/T	C	intron	SUPT5H
chr19	39963828	rs45568533	0.0390625	T/A	T	intron	SUPT5H
chr19	39972766	rs62120691	0.0390625	G/A	G	intron	TIMM50
chr19	46857015	rs917948	0.0390625	C/T	C	synonymous-coding	PPP5C
chr19	49547378	rs1058657	0.0390625	C/T	C	utr-5	CGB5
chr19	49547572	snp15	0.0390625	G/C	G	intron	CGB5
chr19	49558498	rs34140832	0.0390625	T/C	T	intron	CGB7
chr19	49558509	rs36059036	0.0390625	G/A	G	intron	CGB7
chr19	49558573	rs56007532	0.0390625	G/T	G	intron	CGB7
chr19	49558678	rs35000456	0.0390625	T/G	T	utr-5	CGB7
chr19	49558690	rs55995744	0.0390625	T/G	T	utr-5	CGB7
chr19	49558884	rs36125845	0.0390625	C/T	C	utr-5	CGB7
chr19	50492860	rs10424282	0.0390625	C/G	C	intron	VRK3
chr19	50504250	rs2115507	0.0390625	T/C	T	intron	VRK3
chr2	37458711	rs3213745	0.0390625	G/A	G	utr-5	CEBPZ
chr2	86259443	rs2276626	0.0390625	C/T	C	synonymous-coding	POLR1A
chr2	143713700	rs351674	0.0390625	T/A	T	intron	KYNU
chr2	152118275	rs56376752	0.0390625	A/G	A	utr-5	RBM43
chr2	152139416	rs1048135	0.0390625	G/A	G	missense	NMI
chr2	165358672	rs4667463	0.0390625	A/G	A	intron	GRB14
chr2	170089851	rs2239595	0.0390625	G/A	G	intron	LRP2
chr2	173340198	rs3792257	0.0390625	A/C	A	intron	ITGA6
chr2	183593697	rs288280	0.0390625	C/T	C	synonymous-coding	DNAJC10
chr2	183616748	rs3115425	0.0390625	G/C	G	intron	DNAJC10
chr2	183622547	rs288334	0.0390625	T/G	T	missense	DNAJC10
chr2	183627504	rs192618	0.0390625	A/G	A	synonymous-coding	DNAJC10
chr2	183627619	rs190830	0.0390625	C/G	C	intron	DNAJC10
chr2	189918787	rs6738371	0.0390625	C/T	C	intron	COL5A2
chr2	189923401	rs10178611	0.0390625	T/C	T	intron	COL5A2
chr2	189923434	rs12989558	0.0390625	A/C	A	intron	COL5A2
chr2	189925313	rs6414121	0.0390625	G/C	G	intron	COL5A2
chr2	189927506	rs7424947	0.0390625	C/G	C	intron	COL5A2
chr2	189936687	rs6434317	0.0390625	T/G	T	intron	COL5A2
chr2	190322196	rs10497700	0.0390625	T/C	T	intron	WDR75
chr2	190323530	rs1157910	0.0390625	A/G	A	synonymous-coding	WDR75
chr2	190327076	rs2304703	0.0390625	C/T	C	intron	WDR75
chr2	227973193	rs10174459	0.0390625	G/A	G	intron	COL4A4
chr2	234749151	rs213555	0.0390625	C/T	C	intron	HJURP
chr21	16488420	rs6517231	0.0390625	T/A	T	intergenic	NONE
chr22	18372020	rs3747032	0.0390625	A/G	A	intron	MICAL3
chr22	18378002	rs2034113	0.0390625	T/C	T	intron	MICAL3
chr22	18379160	rs3213927	0.0390625	T/A	T	intron	MICAL3
chr22	24086107	rs5759985	0.0390625	A/G	A	synonymous-coding	ZNF70
chr22	50902751	rs5771041	0.0390625	C/T	C	intron	SBF1
chr3	158537443	rs3765083	0.0390625	A/G	A	missense	MFSD1
chr3	167508062	rs13090836	0.0390625	T/C	T	intron	SERPINI1
chr4	17707361	rs57570581	0.0390625	G/A	G	intron	FAM184B
chr4	25404553	rs10023139	0.0390625	C/T	C	intron	ANAPC4
chr4	25417244	rs3816587	0.0390625	C/T	C	intron	ANAPC4
chr4	25419283	rs9174	0.0390625	T/C	T	synonymous-coding	ANAPC4
chr4	185012398	rs4479748	0.0390625	T/C	T	missense	ENPP6
chr4	185578229	rs13108061	0.0390625	G/T	G	intron	CCDC111
chr4	186096772	rs6552871	0.0390625	C/T	C	intron	KIAA1430
chr4	186097045	rs6855305	0.0390625	C/T	C	synonymous-coding	KIAA1430
chr4	186111639	rs1133657	0.0390625	T/C	T	missense	KIAA1430
chr4	186112111	rs3108237	0.0390625	G/A	G	synonymous-coding	KIAA1430
chr5	825160	rs1807037	0.0390625	A/C	A	intron	ZDHHC11
chr5	34008100	rs3195676	0.0390625	C/T	C	missense	AMACR
chr5	66462069	rs4699896	0.0390625	A/G	A	synonymous-coding	MAST4
chr5	79815658	rs369998	0.0390625	T/C	T	missense	FAM151B
chr5	127469859	rs2228112	0.0390625	A/G	A	synonymous-coding	SLC12A2
chr5	127477418	rs3805607	0.0390625	T/C	T	intron	SLC12A2
chr5	168175291	rs3822657	0.0390625	A/G	A	intron	SLIT3
chr5	178415937	rs2067011	0.0390625	A/G	A	synonymous-coding	GRM6
chr5	178416063	rs2645339	0.0390625	G/A	G	synonymous-coding	GRM6
chr5	178416209	rs12652775	0.0390625	C/A	C	intron	GRM6
chr6	11538534	rs821443	0.0390625	C/T	C	synonymous-coding	TMEM170B
chr6	11714806	rs3734273	0.0390625	G/A	G	intron	C6orf105
chr6	17616256	rs3777711	0.0390625	C/T	C	utr-3	NUP153
chr6	17617012	rs75715398	0.0390625	G/A	G	intron	NUP153
chr6	17629616	rs942467	0.0390625	G/A	G	synonymous-coding	NUP153
chr6	17661742	rs76517776	0.0390625	T/A	T	intron	NUP153
chr6	24429249	rs6942189	0.0390625	C/T	C	utr-3	GPLD1
chr6	24436760	rs2273605	0.0390625	G/A	G	intron	GPLD1
chr6	33219142	rs213216	0.0390625	A/C	A	intron	VPS52
chr6	33258443	rs456261	0.0390625	G/A	G	intron	PFDN6
chr6	35425416	rs13214239	0.0390625	A/G	A	intron	FANCE
chr6	36988196	rs56016101	0.0390625	T/A	T	intron	FGD2
chr6	36988364	rs831504	0.0390625	C/T	C	synonymous-coding	FGD2
chr6	36989152	rs831503	0.0390625	G/A	G	intron	FGD2
chr7	12644033	rs7798406	0.0390625	G/A	G	intron	SCIN
chr7	94146791	rs17166329	0.0390625	A/G	A	intron	CASD1
chr7	94173803	rs13242090	0.0390625	T/C	T	synonymous-coding	CASD1
chr7	94217190	rs7783198	0.0390625	A/T	A	intron	SGCE
chr7	94252752	rs2272091	0.0390625	T/G	T	intron	SGCE
chr7	94294682	rs3750105	0.0390625	C/A	C	frameerror	PEG10
chr7	100348940	rs2075669	0.0390625	T/C	T	intron	ZAN
chr7	142458437	snp5	0.0390625	C/T	C	synonymous-coding	PRSS1
chr7	142460313	rs6666	0.0390625	T/C	T	synonymous-coding	PRSS1
chr7	142460865	rs6667	0.0390625	T/C	T	synonymous-coding	PRSS1
chr7	142479915	snp4	0.0390625	T/C	T	missense	PRSS2
chr7	142479940	rs58649169	0.0390625	C/T	C	synonymous-coding	PRSS2
chr7	142480012	rs56146961	0.0390625	C/T	C	synonymous-coding	PRSS2
chr7	142480034	rs10808019	0.0390625	C/A	C	missense	PRSS2
chr7	142480067	snp1	0.0390625	C/T	C	utr-5	TRY6
chr7	142494606	rs2071361	0.0390625	C/G	C	intergenic	NONE
chr7	146805228	rs78223661	0.0390625	T/G	T	intron	CNTNAP2
chr8	363192	rs10090550	0.0390625	G/A	G	missense	FBXO25
chr8	2040104	rs2235121	0.0390625	C/T	C	intron	MYOM2
chr8	62289060	rs10957192	0.0390625	C/T	C	intron	CLVS1
chr8	134146001	rs34419422	0.0390625	C/T	C	intron	TG
chr8	144295782	rs11538388	0.0390625	G/T	G	synonymous-coding	GPIHBP1
chr9	6554844	rs2274874	0.0390625	G/C	G	intron	GLDC
chr9	26978170	rs10812505	0.0390625	A/G	A	missense	IFT74
chr9	107266503	rs41277749	0.0390625	A/G	A	utr-5	OR13F1
chr9	107267304	rs7030820	0.0390625	C/T	C	missense	OR13F1
